# Supplementary material for: The Differential Responses of Coastal Diatoms to Ocean Acidification and Warming: A Comparison Between Thalassiosira sp. and Nitzschia closterium f.minutissima
Source: Front Microbiol. 2022 Jun 21;13:851149. doi: 10.3389/fmicb.2022.851149 (PMC9253669; doi:10.3389/fmicb.2022.851149)
Supplement: Supplementary file 2 [file Data_Sheet_2.xlsx]

## Sheet: Tf Data
	Treatment	Growth Rate (d-1)			POC Production Rate (pg C cell-1 h-1)			DOC (mg L-1)			Cell Size (µm )			Chl a (pg cell-1)			POP (pg cell-1)			BSi (pg cell-1)			POC (pg cell-1)			PON (pg cell-1)			C:N			C:P			C:Si			N:P			Si:P			Protein (pg cell-1)			Carbohydrate (pg cell-1)
	400ppm-15℃	1.32624	1.27953	1.31476		1.36116	1.26557	28.08	26.92	27.97	27.354	28.8754	28.933	0.54732	0.44572	0.461154	1.24372	0.909233	0.941332	14.0701	11.4723	10.6511	34.2359	25.5313	23.102	9.40701	7.01938	6.11383	4.24422	4.24172	4.4066	71.0479	72.4755	63.3432	5.67249	5.18814	5.05645	16.7399	17.0864	14.3746	12.525	13.9695	12.5272	0.856744	0.934016	0.920697	3.4837	2.73298	2.62716
	400ppm-20℃	1.63828	1.66499		1.2342	1.41447	1.4081	28.87	28.33	28.33	26.9279	29.7498	26.2574	0.297118	0.358668	0.354442	0.723794	0.710597	0.730105	7.55202	9.32917	8.57131	18.0805	20.3889	19.7238	3.93441	4.84146	4.30319	5.35918	4.91116	5.34523	64.4747	74.0564	69.7265	5.58132	5.09495	5.36454	12.0307	15.0792	13.0446	11.5519	14.5353	12.9977	0.675149	0.700648	0.981367	3.35597	3.01749
	1000ppm-15℃	1.52078	1.43924	1.4941	1.48152	1.51838	1.36544	30.33	32.65	31.52	27.3227	27.4609	30.3809	0.454346	0.585427	0.414045	0.843041	0.937712	0.747951	10.0737	10.4851	9.46013	23.3804	25.3197	21.9334	6.87643	8.99924	5.47015	3.96512	3.28111	4.67599	71.5808	69.692	75.6877	5.41071	5.6296	5.40502	18.0526	21.2404	16.1865	13.2295	12.3796	14.0032	0.685712	0.740276	0.850762	4.08452	3.13296	3.24496
	1000ppm-20℃	1.61568	1.64705		1.1187	1.41581	1.22955	31.51	31.18	30.54	31.1411	27.0558	27.1566	0.352463	0.38772	0.336899	0.673055	0.732111	0.734231	6.79763	8.9778	8.39161	16.6177	20.6305	18.6473	4.68203	4.6438	5.43326	4.13908	5.18089	4.00243	63.7254	72.7322	65.5507	5.69904	5.35711	5.18037	15.396	14.0386	16.3777	11.1818	13.5768	12.6537	0.608853	0.947562	0.628755	3.0246	3.95119	2.54615
	Treatment	Growth Rate (d-1)			POC Production Rate (pg C cell-1 h-1)			DOC (mg L-1)			Cell Size (µm )			Chl a (pg cell-1)			POP (pg cell-1)			BSi (pg cell-1)			POC (pg cell-1)			PON (pg cell-1)			C:N			C:P			C:Si			N:P			Si:P			Protein (pg cell-1)			Carbohydrate (pg cell-1)
	400ppm-15℃	0.919635	0.876183	0.896071	0.448761	0.40373	0.4503		26.09	25.89	17.0995	16.0845	14.792	0.204669	0.184883	0.142463	0.359646	0.34987	0.502106	1.03784	0.963307	1.00137	11.7115	11.0588	12.0606	3.87266	3.25033	3.30782	3.52671	3.96777	4.25203	84.0483	81.582	61.9967	26.3068	26.7629	28.0779	23.832	20.5612		3.19492	3.04833	2.20802	1.92092	1.84111	1.85312	13.1386	8.43457	11.9712
	400ppm-20℃	1.17224	1.2356	1.20141	0.483351	0.440312	0.701773	25.85	25.82	24.32	16.2301	15.5009	15.5206	0.174595	0.137449		0.299619	0.234024	0.339085	0.805393	0.64667	0.962917	9.89593	8.55251	14.0189	3.20797	2.02928	4.42759	3.59744	4.91495	3.69245	85.2474	94.325	106.709	28.6443	30.8319	33.9403	23.6967	19.1915	28.8991	2.97607	3.05933	3.14401	1.51173	1.51522	1.57561	7.42335		12.3294
	1000ppm-15℃	0.904887	0.935448	0.951866	0.402081	0.744842	0.86616	27.05	27.88	27.35	15.4303	15.524	15.4235	0.134143	0.160265	0.151849	0.288768	0.324032	0.27711	0.685897	0.626952	0.690439	10.6643	19.1098	21.8391		6.50114	6.47426	4.16242	3.42795	3.93379		152.216	203.411		71.0578	73.7391		44.4045	51.7087	2.62974	2.14215	2.75853	1.62473	1.59713	1.44197	10.216	10.257	11.9013
	1000ppm-20℃	1.17993	1.1979	1.22392	1.13177	1.46074			27.79	27.24	14.0251	15.0097	15.341	0.130614		0.131169	0.269769	0.298018	0.214706	0.347698	0.532577	0.452433	23.0205	29.2661		8.10345			3.31293			220.25	253.464		154.348	128.107		66.4819			1.42697	1.97854	2.333	1.34097	1.4581	1.54156	11.8353	11.5675	12.0215
[truncated: 3 more columns]

## Sheet: Carbonate Chemistry
Treatment	Sample ID	pH (NBS)	PCO2 (µatm)	TCO2 (µmol kg-1)	HCO3- (µmol kg-1)
400ppm+15℃	1	8.173	437.308	2223.77	2012.33
	2	8.187	420.765	2215.72	1999.64
	3	8.178	431.335	2220.91	2007.82
400ppm+20℃	1	8.233	370.25	2188.34	1956.17
	2	8.237	366.122	2185.89	1952.26
	3	8.235	368.181	2187.11	1954.21
1000ppm+15℃	1	7.885	936.606	2363.15	2220.59
	2	7.875	960.826	2367.22	2226.16
	3	7.922	851.794	2347.69	2199.1
1000ppm+20℃	1	7.947	798.537	2336.9	2183.76
	2	7.945	802.683	2337.78	2185.02
	3	7.93	834.408	2344.27	2194.27
